# Supplementary material for: Health-Related Quality of Life in Metastatic Colorectal Cancer Patients Treated with Curative Resection and/or Local Ablative Therapy or Systemic Therapy in the Finnish RAXO-Study
Source: Cancers (Basel). 2022 Mar 28;14(7):1713. doi: 10.3390/cancers14071713 (PMC8996978; doi:10.3390/cancers14071713)
Supplement: Supplementary file 1 [file cancers-14-01713-s001.zip]

Archive with 1 entries (1 files):
- cancers-1560882-supplementary.pdf
